# Supplementary material for: Cellular Immune Signal Exchange From Ischemic Stroke to Intestinal Lesions Through Brain-Gut Axis
Source: Front Immunol. 2022 Apr 1;13:688619. doi: 10.3389/fimmu.2022.688619 (PMC9010780; doi:10.3389/fimmu.2022.688619)
Supplement: Supplementary Data Sheet — The statistics of all the potential varied targets corelated to IS combing with each complication of GMD, IBD, NEC, CRC, respectively. All the data has come from the multiple databases of STRING, TCMSP, Swiss Target Prediction, SEA, GeneCards, DrugBank and DisGeNet and has been reproduced using Microsoft Software. [file Table_1.xlsx]

## Sheet: IS-GMD
IS induced variation targets (427)			GMD induced variation targets (39)			Overlapping targets (16)
	F2			IL1B			IL1B
	MTHFR			TLR2			TLR2
	F5			IL10			IL10
	ACE			TNF			TNF
	NOTCH3			TLR4			TLR4
	NOS3			IL17A			IL17A
	IL6			NOD2			IL1A
	TNF			IL1A			CXCL8
	GP1BA			FUT2			HIF1A
	AGTR1			IL22			IFNG
	ALOX5AP			CXCL8			IL4
	ENG			NLRP6			PTGS2
	CST3			FFAR2			HCAR2
	MAPT			DEFA5			NOTCH1
	PON1			HIF1A			PLA2G2A
	FBN1			IFNG			APOB
	NPPA			IL37
	TLR4			DUOX2
	GLA			ALPI
	AGT			IL4
	LDLR			APOA5
	MT-TL1			CXCL10
	COL4A1			PTPN2
	PRKCH			REG3A
	CRP			CD4
	ADAMTS13			ATG16L1
	TH			CFTR
	EDNRA			C5AR1
	PON2			NLRP12
	GNB3			CSN1S1
	F9			FUT3
	PSEN1			PTGS2
	VKORC1			HCAR2
	APOE			NOTCH1
	APP			IL23R
	PROZ			PLA2G2A
	HTRA1			GAS6
	PIK3CA			APOB
	EPOR
	PTGIS
	TNFRSF1A
	CX3CR1
	PLAT
	VEGFA
	SELP
	SERPINE1
	VWF
	MMP9
	ACSL4
	SERPINC1
	APOH
	TREX1
	IL10
	NPPB
	ELN
	IL1B
	INS
	MT-ND4
	JAK2
	ACTA2
	BDNF
	TP53
	COL4A2
	PDE4D
	ADA2
	TGFB2
	LPA
	F3
	ALB
	APOB
	CASP3
	SOD1
	THBD
	MYLK
	SERPINA3
	FGA
	REN
	SOD2
	PLA2G7
	TTR
	NOTCH1
	ACVRL1
	GSR
	F7
	MYH11
	ENO2
	PRKG1
	CXCL12
	GUCY1A1
	HMGCR
	MT-TK
	CDKN2B-AS1
	HSPA4
	ALOX5
	TNNI3
	ADM
	LOX
	PF4
	OLR1
	MT-ND1
	PLG
	ABCA1
	COG2
	ATP1A2
	ADRB2
	SH2B3
	MAP2
	SMAD3
	TNNT2
	F10
	PECAM1
	RNF213
	PPBP
	ADORA1
	EDN1
	ANGPT1
	PPARG
	F2R
	AQP4
	MBP
	KCNQ1
	MT-CYB
	AVP
	CREB1
	TGFBR2
	MIR126
	PIK3C2A
	MT-ND6
	PROCR
	ACE2
	CASP1
	MB
	AIF1
	MIR21
	LMNA
	RETN
	HTR2A
	HMGB1
	CCL2
	P2RY12
	SELL
	SLC1A2
	GATA4
	MT-ND5
	AKT1
	CYCS
	ACTB
	CNR1
	SULT1A3
	ESR1
	EDNRB
	JAG1
	GDNF
	CXCR4
	GJA1
	HSPA8
	NES
	SERPINF2
	SPP1
	TGFBR1
	MROS
	NGB
	SRC
	SERPINI1
	AOC3
	SIRT1
	TBXA2R
	FABP3
	TSPO
	ARSA
	ANXA5
	ADORA2A
	GP6
	SNCA
	CCL3
	MALAT1
	BMP7
	POMC
	COL3A1
	SELE
	MAPK3
	AGTR2
	POLG
	CD40LG
	CALR
	HBA1
	APOC3
	ADIPOQ
	ADORA3
	ENTPD1
	APOA1
	NFE2L2
	ICAM1
	PRNP
	DCX
	BACE1
	PPIG
	TNFRSF12A
	CXCL8
	MT-ATP6
	CXCL1
	NTF3
	KNG1
	SMAD4
	KRAS
	IGF1
	NR3C1
	MIAT
	SERPIND1
	CASP9
	GJA5
	GBA
	MPL
	CCM2
	IL4
	CYP11B2
	SCN5A
	TGFB3
	CYP2C9
	MT-CO1
	RTN4
	THPO
	TGFB1
	FLT1
	RBFOX3
	KIT
	HIF1A
	SLC2A10
	ITGB3
	VCAM1
	F12
	TSPAN33
	MIR145
	GATA6
	MYBPC3
	FGB
	PTGS2
	GHRL
	EPO
	MIR155
	FGF2
	MMP3
	LIPC
	TET2
	PDE5A
	ADD1
	PDE3A
	DRD4
	SLC6A4
	MPO
	DARS2
	GRIA3
	TARDBP
	ITGAM
	MYH6
	IL18
	PPARGC1A
	ADRB3
	MFAP5
	GNAQ
	LPL
	TRPV4
	PRKN
	MT-CO3
	LEP
	HSD11B2
	HSPA1A
	FOS
	CYP2C19
	FAS
	MMP2
	KCNA5
	MAT2A
	FOXE3
	NOS2
	AMPD1
	TTN
	CALCA
	NGF
	CP
	IRS1
	MIR144
	PTPN11
	FLNA
	CAT
	CHCHD10
	MC4R
	CYP3A5
	HLA-DRB1
	CYP11B1
	F8
	HMOX1
	PCNT
	NOS1
	MIR17
	ACHE
	NEFL
	SCN1A
	CCR2
	PKD1
	IL17A
	SLC2A4
	PRKAG2
	NPY
	MIR143
	CETP
	SCNN1A
	AGER
	TYR
	ECE1
	S100B
	GFAP
	IAPP
	INSR
	HBB
	MYD88
	GPT
	NCF1
	ENPP1
	ITGA2B
	MIR208A
	IL1RN
	TIMP1
	CORIN
	G6PD
	DMD
	CSF3
	GNAS
	KLKB1
	KCNJ5
	PTGS1
	CAPN3
	INF2
	MIR92B
	ALDH2
	MYH7
	MIR132
	MIR146A
	GRIN2A
	IL2
	SON
	OTC
	CPS1
	DRD1
	ATM
	PROC
	HP
	CELA2A
	PRL
	SCN8A
	TLR2
	TBX5
	MYMY1
	MYMY3
	MEN1
	KDR
	MIR30E
	IL1A
	CDK5
	BRCA2
	EGF
	MTR
	NKX2-5
	ATP1A3
	F13A1
	ZMPSTE24
	ITGA2
	ELP1
	PTPN1
	ACAN
	GSTM1
	COL4A5
	PLA2G2A
	SCNN1B
	ACTG1
	GCKR
	CRELD1
	HSPA5
	MT-CO2
	COMT
	ERAP1
	ASS1
	NAGS
	WFS1
	IFNG
	TAGLN
	FCGR2A
	SCNN1G
	GDF2
	HHT4
	TNFRSF11B
	PDGFRA
	TNFSF4
	PPARA
	KCNMB1
	MMP1
	LTA
	ADRB1
	STAT3
	BGN
	CTSD
	NLRP3
	UCP2
	XDH
	HRAS
	ADD3
	ATP1B1
	PKD2
	CSTB
	MIR33A
	MMUT
	LCN2
	ITPR1
	MIR140
	CYBA
	TAC1
	MTOR
	ITGB2
	CCND1
	TIMP3
	CCR5
	SLC1A3
	HDAC1
	ITGA4
	HCAR2
	CPB2
	TACR3

## Sheet: IS-IBD
IS induced variation targets (427)			IBD induced variation targets (1811)			Overlapping targets (323)
	F2			NOD2			TNF
	MTHFR			TNF			IL6
	F5			IL6			IL10
	ACE			IL10			IL1B
	NOTCH3			IL10RA			TGFB1
	NOS3			IL1B			TLR4
	IL6			TGFB1			IFNG
	TNF			TLR4			HLA-DRB1
	GP1BA			IFNG			CD40LG
	AGTR1			IL10RB			TLR2
	ALOX5AP			ADAM17			CCL2
	ENG			CCR6			IL1RN
	CST3			HLA-DRB1			TP53
	MAPT			CD40LG			MPO
	PON1			TLR2			ICAM1
	FBN1			CCL2			TNFRSF1A
	NPPA			IL23R			STAT3
	TLR4			CTLA4			VEGFA
	GLA			IL1RN			CXCL8
	AGT			TP53			CRP
	LDLR			MPO			ACE
	MT-TL1			IL13			F2
	COL4A1			ICAM1			SNCA
	PRKCH			TNFRSF1A			INS
	CRP			STAT3			NLRP3
	ADAMTS13			VEGFA			APOE
	TH			HLA-B			MMP1
	EDNRA			ABCB1			AKT1
	PON2			CXCL8			MMP2
	GNB3			CRP			PPARG
	F9			EGFR			FAS
	PSEN1			ATG16L1			MTHFR
	VKORC1			ACE			NOS2
	APOE			F2			CCR5
	APP			PTPN22			LEP
	PROZ			SNCA			CCL3
	HTRA1			IL2RA			CAT
	PIK3CA			INS			IGF1
	EPOR			STAT1			BDNF
	PTGIS			NLRP3			IL4
	TNFRSF1A			FOXP3			ALB
	CX3CR1			ELANE			IL17A
	PLAT			TNFRSF1B			APP
	VEGFA			APOE			MMP3
	SELP			MMP1			JAK2
	SERPINE1			MEFV			IL2
	VWF			HLA-DQB1			F5
	MMP9			AKT1			KIT
	ACSL4			PRTN3			ADIPOQ
	SERPINC1			RIPK1			PSEN1
	APOH			MMP2			LTA
	TREX1			CTNNB1			MIR21
	IL10			PPARG			KRAS
	NPPB			FAS			ELN
	ELN			MTHFR			PTGS2
	IL1B			NOS2			MAPT
	INS			IL12B			GFAP
	MT-ND4			TLR5			SERPINE1
	JAK2			CCR5			POMC
	ACTA2			LEP			TTR
	BDNF			IRF5			SOD1
	TP53			CCL3			TGFB2
	COL4A2			MUC1			MIR155
	PDE4D			CFTR			NGF
	ADA2			IRGM			SMAD3
	TGFB2			RET			FLNA
	LPA			FASLG			PIK3CA
	F3			CD40			COMT
	ALB			CAT			IL1A
	APOB			IGF1			MMP9
	CASP3			TLR3			HMOX1
	SOD1			BDNF			GDNF
	THBD			IL4			MYD88
	MYLK			LRRK2			GHRL
	SERPINA3			ALB			EGF
	FGA			HLA-DQA1			SMAD4
	REN			IL17A			HRAS
	SOD2			APP			EPO
	PLA2G7			MMP3			SPP1
	TTR			MIF			ITGAM
	NOTCH1			JAK2			IL18
	ACVRL1			IL2			CXCR4
	GSR			F5			VWF
	F7			KIT			ALOX5
	MYH11			ADIPOQ			FCGR2A
	ENO2			HLA-A			APOA1
	PRKG1			PSEN1			SERPINC1
	CXCL12			NFKB1			CXCL12
	GUCY1A1			CDH1			CCND1
	HMGCR			LTA			TNFRSF11B
	MT-TK			MIR21			LMNA
	CDKN2B-AS1			KRAS			CYBA
	HSPA4			MPZ			NR3C1
	ALOX5			ELN			SLC6A4
	TNNI3			HSPD1			ESR1
	ADM			PTGS2			TGFB3
	LOX			STAT4			EDN1
	PF4			APC			TGFBR2
	OLR1			MAPT			ITGB2
	MT-ND1			GFAP			TH
	PLG			MYC			PDGFRA
	ABCA1			CCL11			NOS3
	COG2			B2M			THBD
	ATP1A2			SERPINE1			RETN
	ADRB2			POMC			EDNRB
	SH2B3			TTR			MTOR
	MAP2			SOD1			PRKN
	SMAD3			TGFB2			PRNP
	TNNT2			MIR155			ERAP1
	F10			NGF			NOTCH1
	PECAM1			SMAD3			MIR146A
	RNF213			FLNA			REN
	PPBP			TNFSF15			AGT
	ADORA1			PTPRC			CST3
	EDN1			PIK3CA			MT-CO1
	ANGPT1			COMT			GNAS
	PPARG			PTEN			PON1
	F2R			CD28			XDH
	AQP4			IL1A			APOB
	MBP			MMP9			SRC
	KCNQ1			HMOX1			FBN1
	MT-CYB			GDNF			GBA
	AVP			MYD88			MIR17
	CREB1			CASP8			TGFBR1
	TGFBR2			GHRL			PLA2G2A
	MIR126			BTNL2			SOD2
	PIK3C2A			LACC1			HTR2A
	MT-ND6			EGF			CREB1
	PROCR			SMAD4			MIR126
	ACE2			HRAS			SELE
	CASP1			NFKBIA			SERPINA3
	MB			EPO			NEFL
	AIF1			SPP1			DMD
	MIR21			ITGAM			MEN1
	LMNA			IL18			GJA1
	RETN			SLC11A1			PLG
	HTR2A			SERPINA1			CALR
	HMGB1			SLC22A4			CX3CR1
	CCL2			INAVA			BRCA2
	P2RY12			HGF			CP
	SELL			CXCR4			MIR132
	SLC1A2			VWF			PLA2G7
	GATA4			ALOX5			MYLK
	MT-ND5			FCGR2A			NFE2L2
	AKT1			IL2RB			TIMP1
	CYCS			CDKN2A			ENG
	ACTB			VCP			LPL
	CNR1			PTH			PTGS1
	SULT1A3			HLA-C			HP
	ESR1			MBL2			VCAM1
	EDNRB			MLH1			FOS
	JAG1			ADA			ACTB
	GDNF			APOA1			F8
	CXCR4			SERPINC1			SELP
	GJA1			CXCL12			ATM
	HSPA8			IL21			JAG1
	NES			FN1			COL3A1
	SERPINF2			TNFAIP3			FLT1
	SPP1			CCND1			TARDBP
	TGFBR1			MAPK1			KNG1
	MROS			TNFRSF11B			MT-CYB
	NGB			PSTPIP1			MIR145
	SRC			IL7R			GPT
	SERPINI1			LMNA			ADRB2
	AOC3			CYBA			HMGB1
	SIRT1			RELA			MT-ND4
	TBXA2R			NR3C1			MIR140
	FABP3			TNFSF11			LOX
	TSPO			SLC6A4			ARSA
	ARSA			SLC17A5			NOTCH3
	ANXA5			ERBB2			FGF2
	ADORA2A			HLA-DPB1			GSR
	GP6			TPMT			CSF3
	SNCA			NLRP1			G6PD
	CCL3			ESR1			CALCA
	MALAT1			IL5			F13A1
	BMP7			TGFB3			MYH11
	POMC			SLC22A5			PTPN11
	COL3A1			RYR1			PKD1
	SELE			AIRE			MIR144
	MAPK3			MVK			CASP3
	AGTR2			EDN1			THPO
	POLG			TGFBR2			MIR143
	CD40LG			PMP22			ITGA4
	CALR			GGT1			NPPA
	HBA1			IAH1			ADAMTS13
	APOC3			IL12RB1			HIF1A
	ADIPOQ			IFIH1			F3
	ADORA3			MIR223			GLA
	ENTPD1			GATA3			CASP1
	APOA1			IKBKB			LDLR
	NFE2L2			ITGB2			GATA4
	ICAM1			TH			MT-CO2
	PRNP			MME			POLG
	DCX			TTC7A			SELL
	BACE1			PDGFRA			TRPV4
	PPIG			NOS3			ENTPD1
	TNFRSF12A			THBD			ACTA2
	CXCL8			C3			TAC1
	MT-ATP6			CD4			ADA2
	CXCL1			CHI3L1			TYR
	NTF3			DUOX2			CXCL1
	KNG1			MST1			MT-TL1
	SMAD4			XIAP			ACAN
	KRAS			RETN			F9
	IGF1			LRBA			ACVRL1
	NR3C1			SLC9A3			PPARA
	MIAT			EDNRB			CYP2C9
	SERPIND1			MTOR			ITGA2
	CASP9			PRKN			S100B
	GJA5			HLA-DPA1			ABCA1
	GBA			PRNP			ACHE
	MPL			ERAP1			TREX1
	CCM2			IL17F			TIMP3
	IL4			MIR142			GNAQ
	CYP11B2			AFP			SLC1A2
	SCN5A			NOTCH1			TNNI3
	TGFB3			CCL5			PECAM1
	CYP2C9			MFN2			HSPA4
	MT-CO1			ICOSLG			MBP
	RTN4			MIR146A			CTSD
	THPO			REN			AGTR1
	TGFB1			AGT			SCN1A
	FLT1			MSH2			EDNRA
	RBFOX3			GUCY2C			LCN2
	KIT			BRAF			GRIN2A
	HIF1A			HTR1A			OTC
	SLC2A10			GJB1			AGER
	ITGB3			CST3			APOH
	VCAM1			MT-CO1			CNR1
	F12			SQSTM1			MT-ND1
	TSPAN33			CCN2			F7
	MIR145			GNAS			PRKG1
	GATA6			NR1H4			NOS1
	MYBPC3			PON1			SCNN1A
	FGB			PLA2G6			MIR30E
	PTGS2			CARD9			NPY
	GHRL			PLAU			KDR
	EPO			SLC37A4			SLC2A10
	MIR155			PIK3R1			WFS1
	FGF2			FLG			GSTM1
	MMP3			SYP			NCF1
	LIPC			IL1R1			AVP
	TET2			XDH			SCNN1B
	PDE5A			CHUK			CYCS
	ADD1			IFNGR1			ENO2
	PDE3A			CRH			DARS2
	DRD4			GARS1			PKD2
	SLC6A4			ERCC6			SH2B3
	MPO			MIR22			PRL
	DARS2			VIM			ECE1
	GRIA3			MMP13			SCNN1G
	TARDBP			APOB			ITPR1
	ITGAM			GAA			NPPB
	MYH6			SRC			MB
	IL18			FBN1			MT-ND6
	PPARGC1A			GBA			ANXA5
	ADRB3			SOCS3			PIK3C2A
	MFAP5			IL4R			AQP4
	GNAQ			C4A			NTF3
	LPL			MRAP			SERPINF2
	TRPV4			COL2A1			ZMPSTE24
	PRKN			FCGR3B			ADRB3
	MT-CO3			CTSB			SCN5A
	LEP			MIR17			CDKN2B-AS1
	HSD11B2			TERT			MYBPC3
	HSPA1A			TGFBR1			MT-ND5
	FOS			PLA2G2A			PDE4D
	CYP2C19			PRODH			MAPK3
	FAS			EPX			FGA
	MMP2			SOD2			MTR
	KCNA5			H19			SIRT1
	MAT2A			HTR2A			F2R
	FOXE3			BCL2			ITGB3
	NOS2			TLR9			MALAT1
	AMPD1			BRCA1			MT-CO3
	TTN			NTRK1			CASP9
	CALCA			CREB1			COL4A1
	NGF			CYP2D6			CETP
	CP			PSMB8			MT-ATP6
	IRS1			SMAD7			NAGS
	MIR144			STAT6			INSR
	PTPN11			TCF4			IRS1
	FLNA			MIR126			ALDH2
	CAT			SELE			AIF1
	CHCHD10			CCR1			HTRA1
	MC4R			SERPINA3			HSPA5
	CYP3A5			NEFL			PROCR
	HLA-DRB1			DMD			PPBP
	CYP11B1			MEN1			CYP3A5
	F8			IRF1			HMGCR
	HMOX1			SMIM35			MFAP5
	PCNT			CD36			HSPA8
	NOS1			IKBKG			CYP2C19
	MIR17			NF1			TET2
	ACHE			IL12A			PPARGC1A
	NEFL			PLP1			CCR2
	SCN1A			S100A9			NKX2-5
	CCR2			HSPB1			MMUT
	PKD1			GJA1			CYP11B2
	IL17A			SOX10			ANGPT1
	SLC2A4			CSF2			PPIG
	PRKAG2			CIITA			TBX5
	NPY			PLG			DRD4
	MIR143			HFE			AGTR2
	CETP			CD55			SCN8A
	SCNN1A			CRYAA			PROC
	AGER			COL1A1			PF4
	TYR			CALR			TSPO
	ECE1			CX3CR1			TNFSF4
	S100B			SAG			GATA6
	GFAP			PDCD1			PLAT
	IAPP			BRCA2			KCNQ1
	INSR			CP			ENPP1
	HBB			IL7			SLC1A3
	MYD88			DES			ACSL4
	GPT			PRF1			HSPA1A
	NCF1			MIR125A			HSD11B2
	ENPP1			PDGFRB			TACR3
	ITGA2B			MIR132			F10
	MIR208A			KITLG			LPA
	IL1RN			CXCL10			PON2
	TIMP1			BMP6			PRKAG2
	CORIN			HPRT1
	G6PD			CFH
	DMD			TG
	CSF3			MET
	GNAS			PLA2G7
	KLKB1			WAS
	KCNJ5			CYBB
	PTGS1			MYO9B
	CAPN3			MYLK
	INF2			ACP5
	MIR92B			TBX21
	ALDH2			NFE2L2
	MYH7			TEK
	MIR132			CD19
	MIR146A			HLA-G
	GRIN2A			UMOD
	IL2			MIR30A
	SON			VDR
	OTC			TIMP1
	CPS1			IL19
	DRD1			ENG
	ATM			LPL
	PROC			ATP7A
	HP			EPCAM
	CELA2A			JUP
	PRL			PTGS1
	SCN8A			ABCB4
	TLR2			UCHL1
	TBX5			GUSB
	MYMY1			HP
	MYMY3			CD79A
	MEN1			IGF2
	KDR			VCAM1
	MIR30E			FOS
	IL1A			IFNB1
	CDK5			FGFR2
	BRCA2			LTF
	EGF			CD8A
	MTR			SCN9A
	NKX2-5			MAPK14
	ATP1A3			MMP8
	F13A1			GJB2
	ZMPSTE24			LRP5
	ITGA2			ACTB
	ELP1			MSH6
	PTPN1			MECP2
	ACAN			IFNA1
	GSTM1			MIR34A
	COL4A5			OCLN
	PLA2G2A			NLRC4
	SCNN1B			F8
	ACTG1			G6PC
	GCKR			MIR222
	CRELD1			WT1
	HSPA5			MIR221
	MT-CO2			DNMT1
	COMT			PINK1
	ERAP1			SELP
	ASS1			PARK7
	NAGS			ATM
	WFS1			ZAP70
	IFNG			AHR
	TAGLN			COL5A1
	FCGR2A			SPINK5
	SCNN1G			JAG1
	GDF2			KRT14
	HHT4			CLDN2
	TNFRSF11B			IL2RG
	PDGFRA			COL3A1
	TNFSF4			ALK
	PPARA			NCF2
	KCNMB1			MDM2
	MMP1			FLT1
	LTA			FGFR3
	ADRB1			TARDBP
	STAT3			HSPG2
	BGN			NLRP12
	CTSD			FUT2
	NLRP3			IL6ST
	UCP2			IL22
	XDH			KNG1
	HRAS			TRAF6
	ADD3			MIR150
	ATP1B1			MIR214
	PKD2			CCL4
	CSTB			DRD2
	MIR33A			CD27
	MMUT			EP300
	LCN2			MT-CYB
	ITPR1			TP63
	MIR140			MIR145
	CYBA			SLC2A1
	TAC1			HNF4A
	MTOR			CLEC7A
	ITGB2			MIR31
	CCND1			S100A8
	TIMP3			SKIV2L
	CCR5			GPT
	SLC1A3			RORC
	HDAC1			ADRB2
	ITGA4			GBE1
	HCAR2			HMGB1
	CPB2			BMP4
	TACR3			HTT
				JUN
				CDK4
				MBTPS2
				IL23A
				HNF1B
				CDSN
				MT-ND4
				MIR140
				LOX
				AGL
				ESR2
				CFI
				CHGA
				IGF1R
				CDC42
				ARSA
				IRAK1
				SH2D1A
				ACTC1
				SI
				NOTCH3
				AR
				RAF1
				IL15
				IFNGR2
				FGF2
				SST
				MIRLET7E
				GSR
				CSF3
				BAX
				IGHMBP2
				PTPN2
				G6PD
				CALCA
				F13A1
				TYMP
				MYH11
				RAC1
				FGFR1
				CHAT
				TYK2
				PTPN11
				COX5A
				PDGFB
				PKD1
				SDHB
				MIR144
				GH1
				HCRT
				CASP3
				KMT2A
				CARD14
				THPO
				MIR143
				BTK
				ITGA4
				PRKCQ
				NR3C2
				U2AF1
				CHD7
				ATP8B1
				BGLAP
				NPPA
				TTC37
				CAV1
				DSG2
				ABCC2
				COL17A1
				ADAMTS13
				HIF1A
				NOD1
				RB1
				CSF1R
				MIR20A
				F3
				GLA
				IL1RAPL2
				CD209
				GJC2
				PSAP
				TBK1
				CXCR3
				TSC2
				CASP1
				LDLR
				MIR483
				IBD5
				H2AC18
				ABCG2
				CFB
				SMPD1
				CCL20
				GATA4
				CXCR1
				NCF4
				MITF
				MAF
				HSPA1L
				MT-CO2
				POLG
				FCGR3A
				SELL
				MIR200A
				CD46
				CYP19A1
				GNRH1
				ADAR
				CD80
				MAPK8
				IL18BP
				MIR146B
				SLC10A2
				EZH2
				IBD25
				TRPV4
				NPC1
				CACNA1A
				NTRK3
				MOG
				NRAS
				JAK3
				HEXA
				TGFA
				GATA1
				SPG7
				SPG11
				PLEC
				DDX58
				ENTPD1
				ATP7B
				IL17RA
				COL1A2
				NT5E
				ATXN2
				MIR15A
				WNT4
				GCG
				MAG
				HSD11B1
				TSHR
				NPC2
				TLR6
				GAL
				ACTA2
				TFRC
				GREM1
				FBLN5
				FLT4
				MAP2K1
				TAC1
				VIP
				ABCB11
				TAP2
				SDHA
				MIR200B
				PSMB9
				ADA2
				PMM2
				MIR195
				TYR
				CXCL1
				MT-TL1
				GPR35
				COL11A2
				TAP1
				CSF1
				TLR1
				NOX1
				ACAN
				MICA
				RNASE3
				CYP1B1
				TGM2
				VEGFC
				DOCK8
				F9
				SLC5A1
				MIR210
				LCAT
				PRKAR1A
				S100A12
				MIR141
				IBD3
				ACVRL1
				ITPA
				PLD3
				PPARA
				CYP2C9
				CRYAB
				IBD2
				CYP21A2
				ITGA2
				IL3
				SFTPC
				COMP
				BACH2
				HAVCR2
				S100B
				P2RX7
				IRF8
				ABCA1
				GAPDH
				IL18RAP
				MASP2
				MUC5B
				SLC26A3
				MIR122
				ACHE
				PLA2G4A
				IBD7
				UGT1A1
				CASR
				MEG3
				EDN3
				GSN
				NAGLU
				TREX1
				MIR29C
				MYO5B
				MIR93
				SCN4A
				TIMP3
				CTSG
				SETBP1
				GNAQ
				DDX41
				ACTG2
				MIR29A
				CD14
				SERPINH1
				SLC1A2
				LCT
				CXCL9
				TNNI3
				TNFRSF11A
				DDIT3
				RHO
				LAMC2
				PECAM1
				MTM1
				HSPA4
				MIR127
				PRSS1
				GPX1
				EWSR1
				TRPA1
				DEFB4A
				CCK
				CDKN3
				SEPSECS
				ITGAL
				DNM2
				RARB
				ETS1
				MIR424
				SPAST
				PITX2
				MBP
				GRIN2B
				CARMIL2
				IL11
				CD163
				CTSD
				HNRNPA2B1
				SPARC
				CR2
				CDKN1A
				CPT2
				AGTR1
				MIR342
				RAG1
				DMPK
				IBD9
				TBCD
				DPYD
				SCN1A
				CACNA1S
				MIR200C
				ODC1
				MIR34C
				MUC5AC
				IBD8
				EFEMP2
				CDH23
				LPIN2
				IBD6
				CCR3
				ERBB3
				EDNRA
				DHFR
				LRP2
				IL26
				ARPC1B
				SMN1
				ITK
				MUTYH
				AP3B1
				IL12RB2
				MIR99A
				LCK
				PAX2
				C1S
				MGMT
				GZMB
				UBAC2
				GJB6
				ITGB4
				TIA1
				LRP1
				LCN2
				MIR182
				MIR335
				ANXA1
				CD86
				GRIN2A
				OTC
				CXCR2
				SIL1
				CXCL2
				CDK6
				IL18R1
				TSC1
				TNFSF13B
				BMPR2
				RYR2
				FBN2
				MIR185
				UBE2L3
				LYST
				COL5A2
				IL6R
				CNTNAP2
				IFNA2
				FCGR2B
				CHRM3
				IBD4
				FGF8
				AGER
				SCN2A
				FMR1
				NF2
				APOH
				CNR1
				MT-ND1
				PCCA
				CDKN2B
				SGSH
				IL33
				LEPR
				F7
				RBP3
				TOR1A
				CDH2
				IBD15
				SMAD2
				IBD18
				NDUFA13
				KCNJ11
				IBD21
				SYNE1
				PRKG1
				NOS1
				IBD11
				IBD12
				IBD16
				IBD20
				IBD22
				IBD23
				IBD24
				IBD26
				IBD27
				HTR3A
				SCNN1A
				ERCC2
				CD244
				MIR18A
				FXN
				ABCD1
				MIR30E
				HPGD
				TACR1
				SPINK1
				STX3
				ANKH
				LBR
				NEU1
				MIR23A
				FGFR4
				HNF1A
				NTS
				ICOS
				CYP17A1
				TRPV1
				KRT7
				NSD1
				MIR148A
				NPY
				EGR2
				CXCL5
				POLA1
				GAST
				MIR10A
				C19orf12
				WIPF1
				MIR224
				HLA-DRA
				KDR
				STXBP2
				DLG5
				IDO1
				MIR15B
				PYY
				CDKN1B
				PRRT2
				IL9
				TF
				MIR192
				DSG1
				TBX1
				BPI
				IL16
				SLC2A10
				SETX
				XRCC1
				DNASE1
				CYP3A4
				LMNB1
				NCAM1
				WFS1
				STK11
				RBCK1
				NLRP7
				RAC2
				GSTM1
				CD34
				RETREG1
				NAT2
				ENO1
				NCF1
				MMEL1
				PTCH1
				MIR100
				PDE4A
				MTMR2
				TAPBP
				AVP
				NKX2-3
				F2RL1
				CBLIF
				SAA1
				SCNN1B
				CYCS
				CD44
				SLC6A3
				ENO2
				PHKA2
				AHI1
				TGIF1
				ALS2
				AHSG
				NTF4
				DARS2
				C1R
				NPM1
				ITGA6
				ALDH18A1
				ST14
				CTNNA1
				DNMT3B
				CAST
				KARS1
				SHH
				TLR7
				AKT3
				LORICRIN
				WNT2B
				ZEB2
				SFTPD
				CDH3
				PKD2
				SH2B3
				STAT5B
				COL11A1
				IL37
				PRL
				TRAF3IP2
				NPHS1
				CSTA
				SOCS1
				NEUROG3
				TNFRSF4
				TNXB
				EYA1
				GATA2
				CAMP
				MIRLET7D
				ECE1
				MIR486-1
				MICB
				DSTYK
				SCNN1G
				HSP90AA1
				PCSK9
				ITPR1
				HBG2
				ALPL
				COL7A1
				FADD
				TPM2
				OPRM1
				EZR
				NPPB
				SMAD6
				DSP
				FGF7
				BTD
				C4B
				SALL1
				SLC39A4
				PLCG2
				TIMP2
				MB
				IGFBP3
				CARD11
				STX11
				ITCH
				CFP
				MECOM
				GALC
				CX3CL1
				NRTN
				MT-ND6
				SCT
				ASAH1
				CRLF1
				NR5A1
				NR0B2
				MIRLET7G
				MIRLET7B
				CLCN1
				KIR3DL1
				SNAP25
				KRT18
				SLPI
				TREM1
				LMNB2
				UNC13D
				CCL7
				ANXA5
				MIR106A
				THBS1
				DNAL1
				PIK3C2A
				CBL
				AQP4
				MIR320A
				KMT2D
				NTF3
				RAD51
				PTGER4
				MIR199A1
				SPINT2
				PPM1K
				SERPINF2
				IKZF1
				CNBP
				TLR10
				ZMPSTE24
				APPL1
				MORC2
				ADRB3
				SCN5A
				NR1I2
				CDKN2B-AS1
				MYBPC3
				EMD
				DPP4
				TPO
				XK
				MT-ND5
				LPP
				AGA
				IL27
				TK2
				CD274
				SYK
				IL21R
				PITX1
				RBP4
				TJP1
				PIK3CG
				PRKCD
				ATG5
				FLT3
				TAGAP
				DYNC2H1
				MADCAM1
				AVPR2
				DAG1
				DCN
				RAB27A
				DCXR
				PDE4D
				CREBBP
				CACNA1D
				MYOD1
				PLVAP
				MIR324
				GSTP1
				TLR8
				USH2A
				NCSTN
				ISG15
				FOXG1
				FLG2
				HAMP
				MT-ND4L
				MAPK3
				IGHE
				TNFRSF13C
				MUC2
				CCL17
				GNA11
				MIR149
				FGF10
				CA2
				GRN
				POLE
				TFF3
				CLU
				MIR30B
				KIAA1109
				KRT8
				LIF
				SETD2
				PROM1
				FGA
				LGALS1
				MMP12
				BAP1
				PGR
				ACKR2
				MTR
				LGALS3
				MIR96
				SERPINA6
				DKK1
				CLCN5
				NOTCH2
				CACNA1C
				MIR130A
				TPH1
				DMBT1
				RIPK2
				SIRT1
				F2R
				LITAF
				NPSR1
				ITGB3
				RASGRP1
				TSLP
				COL9A3
				PTGER2
				IL12A-AS1
				HDC
				STAR
				CCR9
				CDKL5
				MIR296
				KRT19
				MALAT1
				BCL2L1
				STUB1
				ANTXR1
				ARID1B
				MIR203A
				RAI1
				MT-CO3
				NDUFV1
				C5
				FGF23
				SDHC
				CASP9
				COG6
				IGF2R
				AREG
				XBP1
				CORO1A
				MIR24-1
				KLRC4
				COL4A1
				AQP5
				PAX7
				TAC3
				CETP
				HOGA1
				IL1RL1
				ATP4A
				PMS2
				HNMT
				CTSK
				MSTN
				ZFYVE26
				TNFSF10
				HPS1
				GLI3
				SDHD
				CHIT1
				CEACAM5
				TMEM67
				DEFB1
				DSPP
				PANK2
				MTTP
				NR1H2
				TNFRSF10A
				GCK
				GPX4
				PAX6
				ALOX12
				MLN
				NKX2-1
				SP110
				MIR199B
				FSHR
				MIR130B
				MT-ATP6
				NAGS
				DNASE1L3
				KCNJ10
				ATRX
				ACTA1
				AMACR
				MIRLET7I
				SLC12A3
				STS
				INSR
				MAPK10
				RUNX2
				VHL
				ATL1
				MIR181A1
				CLCNKB
				CD69
				ANTXR2
				IRS1
				SLC9A3R1
				TALDO1
				GJB4
				BANK1
				RARS1
				ORMDL3
				SFTPB
				ERBB4
				LHCGR
				NFATC1
				ALDH2
				ATP12A
				CYP1A1
				PLAUR
				ACADS
				LGI1
				AIF1
				HTRA1
				GM2A
				ICAM3
				MYH3
				KDM6A
				MIR196B
				SOX9
				MMP14
				BCHE
				CACNA1B
				NPHP1
				MIR9-1
				RMRP
				FCGR1A
				NRG1
				REL
				KRT13
				TNFRSF8
				POGLUT1
				MIR133B
				IGSF6
				COL9A1
				TRIM21
				G6PC3
				TNFRSF13B
				CEP290
				SNRPB
				KLK3
				CYP27B1
				PADI4
				KCNJ1
				CCR7
				MIR29B1
				HRH2
				PSMB4
				BUB1B
				L1CAM
				NEK9
				DNMT3A
				PHOX2A
				SLC2A2
				CD59
				CRHR1
				SLIT2
				CYP4F22
				MUC16
				KIF1B
				TNPO3
				KRT3
				ERF
				HSPA5
				MMP7
				PDX1
				CD247
				PDYN
				FOXC1
				RHOA
				ROS1
				MC1R
				NRXN1
				CACNA1G
				CBS
				LAMA2
				AMBP
				TGM3
				GNRHR
				MIR193B
				PHOX2B
				KIF21B
				DCLRE1C
				CYP7A1
				WARS1
				ADAM10
				PAX3
				KRT1
				CDX2
				PROCR
				PRDM16
				TCIRG1
				TNIP1
				RPS27A
				CAVIN1
				C9orf72
				ALDH5A1
				REG4
				NQO1
				CILP
				CYP2E1
				LTBP3
				PPBP
				WNT10A
				SLC30A10
				TMPRSS15
				POLD1
				PRDM10
				TNFRSF18
				MTRR
				PSMD4
				JAK1
				DVL1
				RAG2
				SEC24C
				MTAP
				IDUA
				HOXA1
				EGR1
				GP1BB
				LIG4
				BIRC3
				PARP1
				BMPR1A
				CYP3A5
				TBP
				SNAI2
				NBN
				HMGCR
				IDH1
				VTN
				DTNBP1
				GAS5
				PFKM
				CRB1
				SP140
				ERCC1
				ATN1
				PTPN12
				CASP10
				CALB2
				CHRNA3
				RAB11A
				MFAP5
				BUB1
				DGAT1
				ZEB1
				ADCY10
				FLNC
				ITLN1
				MIR27A
				LRP6
				SLC30A8
				FLVCR1
				RNASEH2C
				TMPO
				HAVCR1
				ITGB1
				WASHC5
				IRAK4
				BMP2
				MKI67
				DRD3
				KRT17
				KLRK1
				VCL
				MAGT1
				CYP7B1
				VPS35
				HADHB
				HLA-DQA2
				HSPA8
				GRP
				EIF4G1
				CYP2C19
				BIRC5
				SUGCT
				NTRK2
				AGR2
				ZNF750
				ALG3
				CCL22
				BCL10
				KRT20
				PNLIP
				BEST1
				CCR4
				KIF5A
				MIR532
				SP1
				ABL1
				FTL
				CCDC103
				CEACAM6
				HPSE2
				TBX3
				HDAC9
				ANGPT2
				TXN
				RRM2B
				NFKBIL1
				NEUROD1
				F13B
				PIGN
				SMARCB1
				ETHE1
				IRF3
				TKT
				MIR196A1
				CXCL13
				ABCC1
				LMOD3
				TET2
				GLI1
				EPHX1
				NMNAT1
				NGFR
				CARD8
				NEAT1
				TPM4
				CCL26
				CCL18
				PPARGC1A
				BCR
				BCL6
				CCR2
				DDC
				MLXIPL
				CYP1A2
				UPK3A
				YARS1
				FCRL3
				TCF7L2
				SBF1
				FCAR
				NUDT15
				ASXL1
				TWIST2
				NR2F2
				MIR193A
				NKX2-5
				CENPF
				TCOF1
				PHB
				WNT1
				TPM3
				MUC4
				TFF1
				SLAMF1
				CRLF2
				SIX1
				MYOCD
				DEFA5
				MTHFD1
				FRAS1
				UFD1
				HECTD4
				WNT5A
				CLDN1
				IGHM
				REG3A
				MMUT
				MNX1
				HOTAIR
				GLUL
				CCL13
				ACADM
				FGF19
				CYP11B2
				HDAC4
				MCL1
				ACVR1
				CFHR2
				FYN
				TNFSF12
				MIR215
				TGM6
				MIR184
				ANGPT1
				PPIG
				SMARCA4
				AKT2
				OGG1
				PAEP
				MLKL
				TBX5
				FHIT
				MUC3A
				CHEK2
				HMGCL
				RTEL1
				SHBG
				SPG21
				IGFBP1
				AXIN1
				ITGAX
				GUCY2D
				MUC6
				HIRA
				MAP2K2
				TNFRSF25
				EBF3
				HUWE1
				TWIST1
				SOX2
				SOS1
				ANKRD55
				DRD4
				RAP1A
				HTR4
				DBH
				AGTR2
				SHOC2
				KDM1A
				EIF2AK2
				DLD
				CARTPT
				MLH3
				SCN8A
				SMARCA2
				CD6
				SCGB1A1
				KDM4C
				SERPINF1
				CLN3
				TIRAP
				ETV6
				EPRS1
				CYBC1
				ABCC6
				ARVCF
				ITGAE
				FAT4
				HDAC2
				SUFU
				MIRLET7A1
				PNPLA3
				PROC
				FREM2
				TMEM216
				HMGA2
				BECN1
				MIR338
				COG4
				PF4
				CYP27A1
				PLAGL1
				PAX9
				MED12
				LIFR
				TFF2
				PIK3CD
				TSPO
				IL31
				CSN1S1
				FOXO1
				CLCN2
				MRC1
				MIR205
				KRT4
				DAXX
				IVL
				TNFRSF10B
				IFNAR1
				COL14A1
				AKR1B1
				EBI3
				PIGR
				TYMS
				MGAM
				HRH1
				MX1
				MAP3K7
				PSC
				CD81
				MIR106B
				SNAI1
				MSX1
				GHR
				AQP1
				LEFTY2
				MIR125B1
				ECM1
				TNFSF4
				MT-TS2
				GSK3B
				GATA6
				PLAT
				MT-TS1
				CFLAR
				MT-TW
				BLM
				GABRB3
				SHANK2
				PSORS1C1
				MT-TF
				TOP2A
				KLF4
				MIR423
				PES1
				GALNS
				IFNAR2
				KCNQ1OT1
				AEBP1
				PKP1
				PAFAH1B1
				CNTF
				RREB1
				CD3D
				CTSL
				C2
				MYOC
				KCNQ1
				FCER2
				MIR152
				SLC15A1
				CTBP1
				CLDN4
				CNC2
				MIR23B
				GRB2
				CTNND1
				SDC1
				THY1
				DLAT
				NHLRC1
				ISL1
				TNNI2
				APOLD1
				SLC6A2
				PTPRJ
				PPM1L
				MIR183
				PEPD
				ENPP1
				GJB3
				SCN11A
				SLC1A3
				SIGLEC5
				ACSL4
				UBE3A
				GAD1
				YAP1
				SAMD9
				GDF15
				NSD2
				LAMB1
				ADCYAP1
				HEXB
				OSM
				F11R
				VDAC1
				SCN1B
				MSH3
				PVT1
				HBEGF
				DSE
				MIR20B
				MT-TH
				ATF6
				CCL27
				HSD17B4
				VPS37A
				CMA1
				ICAM2
				GPBAR1
				REEP1
				IL25
				TREM2
				CYLD
				CHSY1
				CEP43
				IRS2
				UCN
				FBXO7
				HSPA1A
				C12orf65
				MIR92A1
				FGF1
				JMJD1C
				WRN
				CAPN1
				CISD2
				SEMA3A
				TCN2
				PYCARD
				TMEM126A
				NGLY1
				IL1RL2
				BLOC1S1
				COL6A1
				KCNH2
				DDB2
				FLI1
				PLCG1
				SF3B1
				RARA
				PPARD
				MC2R
				HSD11B2
				FABP2
				IGFBP2
				TP73
				MYCN
				IHH
				AIP
				ARG1
				LAMB3
				TNC
				DDX3X
				CCKAR
				TACR3
				IRF7
				CELIAC2
				MIR376A1
				PMPCA
				MIR19A
				CHST14
				DNTT
				MIR10B
				CARD6
				NR1H3
				IBD19
				SLCO2A1
				FBP1
				CCL8
				TOP1
				TSHB
				TCF3
				MIR495
				FOXF1
				MYH8
				SEMA3D
				ATXN10
				F10
				B9D1
				NDUFAF3
				CDKAL1
				SULT1A1
				PLEKHG5
				RHCE
				FOXD3
				DNAJC6
				TNNI3K
				ABCA4
				DBT
				ATP1A1
				NOTCH2NLC
				ZNF687
				COPA
				PSEN2
				MPV17
				ABCG8
				HTRA2
				HOXD10
				PDE11A
				FARSB
				GIGYF2
				CAV3
				RAB7A
				ATP2C1
				DZIP1L
				GYG1
				GNB4
				DNAJB11
				ADH1C
				TRIM2
				PDE8B
				SAR1B
				HARS1
				SH3TC2
				DHX16
				PKHD1
				ELOVL4
				BCKDHB
				SEC63
				FIG4
				LPA
				SFRP4
				PGAM2
				CHCHD2
				PON2
				PRKAG2
				JPH1
				GDAP1
				PMP2
				NDRG1
				ZFAT
				SLURP1
				CRB2
				LRSAM1
				GLE1
				SURF1
				DHTKD1
				PHYH
				SLC25A16
				LIPA
				PDZD7
				CALHM1
				PNPLA2
				PDF
				CNR2
				TPSAB1
				GABRA1
				GABRA3
				GABRA5
				GABRB2
				GABRG2
				MAPK12
				CHRM1
				OPRK1
				PTAFR
				DHODH
				SLC6A1
				GABBR1
				GABBR2
				NFKB2
				RELB
				GABRA2
				GLP2R
				ITGA4-ITGB7
				ESRRA
				ESRRB
				ESRRG
				LTB4R2
				PDE2A
				FAP
				TBXAS1
				LTB4R
				NTSR1
				ITGA2-ITGB1
				ITGA4-ITGB1
				SLC6A11

## Sheet: IS-NEC
IS induced variation targets (427)			NEC induced variation targets (57)			Overlapping targets (21)
	F2			IL10			IL10
	MTHFR			TNF			TNF
	F5			IL6			IL6
	ACE			TLR4			TLR4
	NOTCH3			CRP			CRP
	NOS3			CXCL8			CXCL8
	IL6			CD46			IL1B
	TNF			MTFMT			THBD
	GP1BA			IL1B			EGF
	AGTR1			C3			TP53
	ALOX5AP			PRTN3			ALB
	ENG			ELANE			PLA2G7
	CST3			CFI			TLR2
	MAPT			THBD			MPO
	PON1			FABP2			FBN1
	FBN1			EGF			IL18
	NPPA			IL10RB			THPO
	TLR4			LTF			HMGB1
	GLA			TP53			F2
	AGT			NOD2			IL1RN
	LDLR			ALB			GDNF
	MT-TL1			HBEGF
	COL4A1			TLR9
	PRKCH			PLA2G7
	CRP			TLR2
	ADAMTS13			LY96
	TH			MPO
	EDNRA			OCLN
	PON2			CCR6
	GNB3			CLDN3
	F9			SIGIRR
	PSEN1			FBN1
	VKORC1			IL18
	APOE			THPO
	APP			CTLA4
	PROZ			TLR3
	HTRA1			FLNC
	PIK3CA			CSN1S1
	EPOR			TLR1
	PTGIS			HMGB1
	TNFRSF1A			F2
	CX3CR1			IL1RN
	PLAT			TLR5
	VEGFA			TLR6
	SELP			AVPR2
	SERPINE1			CPVL
	VWF			MIF
	MMP9			GDNF
	ACSL4			PTPN22
	SERPINC1			HLA-DPA1
	APOH			TJP1
	TREX1			TLR7
	IL10			TLR8
	NPPB			GOT2
	ELN			TLR10
	IL1B			NLRC4
	INS
	MT-ND4
	JAK2
	ACTA2
	BDNF
	TP53
	COL4A2
	PDE4D
	ADA2
	TGFB2
	LPA
	F3
	ALB
	APOB
	CASP3
	SOD1
	THBD
	MYLK
	SERPINA3
	FGA
	REN
	SOD2
	PLA2G7
	TTR
	NOTCH1
	ACVRL1
	GSR
	F7
	MYH11
	ENO2
	PRKG1
	CXCL12
	GUCY1A1
	HMGCR
	MT-TK
	CDKN2B-AS1
	HSPA4
	ALOX5
	TNNI3
	ADM
	LOX
	PF4
	OLR1
	MT-ND1
	PLG
	ABCA1
	COG2
	ATP1A2
	ADRB2
	SH2B3
	MAP2
	SMAD3
	TNNT2
	F10
	PECAM1
	RNF213
	PPBP
	ADORA1
	EDN1
	ANGPT1
	PPARG
	F2R
	AQP4
	MBP
	KCNQ1
	MT-CYB
	AVP
	CREB1
	TGFBR2
	MIR126
	PIK3C2A
	MT-ND6
	PROCR
	ACE2
	CASP1
	MB
	AIF1
	MIR21
	LMNA
	RETN
	HTR2A
	HMGB1
	CCL2
	P2RY12
	SELL
	SLC1A2
	GATA4
	MT-ND5
	AKT1
	CYCS
	ACTB
	CNR1
	SULT1A3
	ESR1
	EDNRB
	JAG1
	GDNF
	CXCR4
	GJA1
	HSPA8
	NES
	SERPINF2
	SPP1
	TGFBR1
	MROS
	NGB
	SRC
	SERPINI1
	AOC3
	SIRT1
	TBXA2R
	FABP3
	TSPO
	ARSA
	ANXA5
	ADORA2A
	GP6
	SNCA
	CCL3
	MALAT1
	BMP7
	POMC
	COL3A1
	SELE
	MAPK3
	AGTR2
	POLG
	CD40LG
	CALR
	HBA1
	APOC3
	ADIPOQ
	ADORA3
	ENTPD1
	APOA1
	NFE2L2
	ICAM1
	PRNP
	DCX
	BACE1
	PPIG
	TNFRSF12A
	CXCL8
	MT-ATP6
	CXCL1
	NTF3
	KNG1
	SMAD4
	KRAS
	IGF1
	NR3C1
	MIAT
	SERPIND1
	CASP9
	GJA5
	GBA
	MPL
	CCM2
	IL4
	CYP11B2
	SCN5A
	TGFB3
	CYP2C9
	MT-CO1
	RTN4
	THPO
	TGFB1
	FLT1
	RBFOX3
	KIT
	HIF1A
	SLC2A10
	ITGB3
	VCAM1
	F12
	TSPAN33
	MIR145
	GATA6
	MYBPC3
	FGB
	PTGS2
	GHRL
	EPO
	MIR155
	FGF2
	MMP3
	LIPC
	TET2
	PDE5A
	ADD1
	PDE3A
	DRD4
	SLC6A4
	MPO
	DARS2
	GRIA3
	TARDBP
	ITGAM
	MYH6
	IL18
	PPARGC1A
	ADRB3
	MFAP5
	GNAQ
	LPL
	TRPV4
	PRKN
	MT-CO3
	LEP
	HSD11B2
	HSPA1A
	FOS
	CYP2C19
	FAS
	MMP2
	KCNA5
	MAT2A
	FOXE3
	NOS2
	AMPD1
	TTN
	CALCA
	NGF
	CP
	IRS1
	MIR144
	PTPN11
	FLNA
	CAT
	CHCHD10
	MC4R
	CYP3A5
	HLA-DRB1
	CYP11B1
	F8
	HMOX1
	PCNT
	NOS1
	MIR17
	ACHE
	NEFL
	SCN1A
	CCR2
	PKD1
	IL17A
	SLC2A4
	PRKAG2
	NPY
	MIR143
	CETP
	SCNN1A
	AGER
	TYR
	ECE1
	S100B
	GFAP
	IAPP
	INSR
	HBB
	MYD88
	GPT
	NCF1
	ENPP1
	ITGA2B
	MIR208A
	IL1RN
	TIMP1
	CORIN
	G6PD
	DMD
	CSF3
	GNAS
	KLKB1
	KCNJ5
	PTGS1
	CAPN3
	INF2
	MIR92B
	ALDH2
	MYH7
	MIR132
	MIR146A
	GRIN2A
	IL2
	SON
	OTC
	CPS1
	DRD1
	ATM
	PROC
	HP
	CELA2A
	PRL
	SCN8A
	TLR2
	TBX5
	MYMY1
	MYMY3
	MEN1
	KDR
	MIR30E
	IL1A
	CDK5
	BRCA2
	EGF
	MTR
	NKX2-5
	ATP1A3
	F13A1
	ZMPSTE24
	ITGA2
	ELP1
	PTPN1
	ACAN
	GSTM1
	COL4A5
	PLA2G2A
	SCNN1B
	ACTG1
	GCKR
	CRELD1
	HSPA5
	MT-CO2
	COMT
	ERAP1
	ASS1
	NAGS
	WFS1
	IFNG
	TAGLN
	FCGR2A
	SCNN1G
	GDF2
	HHT4
	TNFRSF11B
	PDGFRA
	TNFSF4
	PPARA
	KCNMB1
	MMP1
	LTA
	ADRB1
	STAT3
	BGN
	CTSD
	NLRP3
	UCP2
	XDH
	HRAS
	ADD3
	ATP1B1
	PKD2
	CSTB
	MIR33A
	MMUT
	LCN2
	ITPR1
	MIR140
	CYBA
	TAC1
	MTOR
	ITGB2
	CCND1
	TIMP3
	CCR5
	SLC1A3
	HDAC1
	ITGA4
	HCAR2
	CPB2
	TACR3

## Sheet: IS-CRC
IS induced variation targets (427)			CRC induced variation targets (1043)			Overlapping targets (131)
	F2			TP53			TP53
	MTHFR			APC			PIK3CA
	F5			MLH1			KRAS
	ACE			MSH6			AKT1
	NOTCH3			MSH2			TGFBR2
	NOS3			CTNNB1			HRAS
	IL6			PIK3CA			CCND1
	TNF			AXIN2			SMAD4
	GP1BA			POLD1			BRCA2
	AGTR1			KRAS			MTOR
	ALOX5AP			PTEN			ATM
	ENG			BRAF			EGF
	CST3			PMS2			MIR21
	MAPT			EGFR			FAS
	PON1			CDKN2A			ESR1
	FBN1			CDH1			NFE2L2
	NPPA			POLE			VEGFA
	TLR4			MET			MMP1
	GLA			ERBB2			PTGS2
	AGT			AKT1			MIR145
	LDLR			TGFBR2			MIR17
	MT-TL1			HRAS			GNAS
	COL4A1			CCND1			MIR143
	PRKCH			SMAD4			PPARG
	CRP			RET			SRC
	ADAMTS13			EPCAM			KIT
	TH			MUTYH			TGFBR1
	EDNRA			MLH3			IFNG
	PON2			BRCA2			MMP9
	GNB3			CDKN1A			MIR155
	F9			CHEK2			MIR126
	PSEN1			BRCA1			IL1B
	VKORC1			STK11			MIR146A
	APOE			TERT			MMP2
	APP			FGFR3			STAT3
	PROZ			NRAS			KDR
	HTRA1			BAX			MIR140
	PIK3CA			MTOR			HIF1A
	EPOR			ATM			TGFB1
	PTGIS			RB1			IL6
	TNFRSF1A			FHIT			CASP3
	CX3CR1			EP300			GSTM1
	PLAT			EGF			JAK2
	VEGFA			OGG1			ADIPOQ
	SELP			CDKN1B			TNF
	SERPINE1			MDM2			CXCL8
	VWF			FLCN			NOTCH1
	MMP9			MIR21			CASP9
	ACSL4			DCC			MAPK3
	SERPINC1			FAS			TLR2
	APOH			ESR1			IL2
	TREX1			NFE2L2			SMAD3
	IL10			MYC			CXCR4
	NPPB			MSH3			MEN1
	ELN			VEGFA			MTHFR
	IL1B			CASP8			IGF1
	INS			H19			PLA2G2A
	MT-ND4			FGFR2			FLT1
	JAK2			SETD2			FGF2
	ACTA2			PMS1			MT-CO1
	BDNF			MIR31			SPP1
	TP53			CDKN2B			MALAT1
	COL4A2			MMP1			TIMP1
	PDE4D			GREM1			IL10
	ADA2			PTGS2			CXCL12
	TGFB2			IGF2			MIR30E
	LPA			FASLG			CYCS
	F3			TP73			NOS2
	ALB			MIR145			TIMP3
	APOB			MIR17			MT-CYB
	CASP3			TNFRSF10B			ANXA5
	SOD1			GNAS			MT-CO2
	THBD			MIR143			CDKN2B-AS1
	MYLK			RAF1			ALB
	SERPINA3			PPARG			CRP
	FGA			AURKA			MMP3
	REN			SMAD7			SERPINA3
	SOD2			SRC			ALDH2
	PLA2G7			AXIN1			CTSD
	TTR			KIT			TLR4
	NOTCH1			MIR221			ENG
	ACVRL1			TGFBR1			FOS
	GSR			MIR34A			TGFB2
	F7			STAT1			MIR144
	MYH11			IFNG			IL4
	ENO2			MIR141			ICAM1
	PRKG1			MAP2K1			LOX
	CXCL12			MCC			TGFB3
	GUCY1A1			MMP9			PTPN11
	HMGCR			MIR195			ENO2
	MT-TK			ALK			SIRT1
	CDKN2B-AS1			MIR155			SERPINE1
	HSPA4			MIR200C			PECAM1
	ALOX5			MIR200A			PTGS1
	TNNI3			IDH1			HDAC1
	ADM			MUC1			HMGB1
	LOX			MIR126			IL17A
	PF4			NF1			HSPA4
	OLR1			CDKN3			HSPA5
	MT-ND1			ERCC1			IRS1
	PLG			MIR27A			CREB1
	ABCA1			ERCC2			LEP
	COG2			MIR214			PLG
	ATP1A2			ESR2			ACTB
	ADRB2			NKX2-1			PDGFRA
	SH2B3			IL1B			MIR132
	MAP2			CTNNA1			ALOX5
	SMAD3			MIR125A			ITGA2
	TNNT2			MIR146A			TNFRSF1A
	F10			MMP2			CXCL1
	PECAM1			MIR150			IL1RN
	RNF213			TWIST1			INS
	PPBP			MIR205			SELE
	ADORA1			MIR182			CALR
	EDN1			KRT7			MTR
	ANGPT1			MIR193A			MPO
	PPARG			FN1			TAGLN
	F2R			MIR200B			ACSL4
	AQP4			CEACAM5			TTN
	MBP			STAT3			CYP2C9
	KCNQ1			PTCH1			PPARA
	MT-CYB			XRCC3			HSPA8
	AVP			MIR483			APOB
	CREB1			MIR29C			SELP
	TGFBR2			MIRLET7A1			ABCA1
	MIR126			MAP2K2			JAG1
	PIK3C2A			MIR15A			ADORA3
	MT-ND6			KDR			SELL
	PROCR			MIR140			CALCA
	ACE2			MIR224			ADORA1
	CASP1			MIR22			S100B
	MB			MIR222
	AIF1			HIF1A
	MIR21			BCL2
	LMNA			MIR203A
	RETN			BIRC5
	HTR2A			BUB1B
	HMGB1			RNF43
	CCL2			MIR106B
	P2RY12			BUB1
	SELL			CTLA4
	SLC1A2			KCNQ1OT1
	GATA4			KRT20
	MT-ND5			MIR23A
	AKT1			MIR93
	CYCS			ODC1
	ACTB			ERCC6
	CNR1			MIR10B
	SULT1A3			MIR18A
	ESR1			BMPR1A
	EDNRB			TGFB1
	JAG1			MIR181A1
	GDNF			HNF4A
	CXCR4			NFKBIA
	GJA1			SMAD2
	HSPA8			MIR183
	NES			MIR223
	SERPINF2			LAMC2
	SPP1			CD44
	TGFBR1			EPHB2
	MROS			FBXW7
	NGB			MIR29A
	SRC			KLF6
	SERPINI1			IL6
	AOC3			MIR335
	SIRT1			MIR20A
	TBXA2R			CASP3
	FABP3			MIR192
	TSPO			MIR23B
	ARSA			MIR191
	ANXA5			MIR106A
	ADORA2A			GSTP1
	GP6			MIR96
	SNCA			MIR10A
	CCL3			CD274
	MALAT1			MIR100
	BMP7			MAPK1
	POMC			MIR19A
	COL3A1			TCF4
	SELE			MIR15B
	MAPK3			MIR34C
	AGTR2			MIR26A1
	POLG			SDHB
	CD40LG			KRT19
	CALR			DDB2
	HBA1			WRN
	APOC3			PDGFRL
	ADIPOQ			IGF2R
	ADORA3			ITGB4
	ENTPD1			MIRLET7G
	APOA1			MIR127
	NFE2L2			MKI67
	ICAM1			JUN
	PRNP			CHEK1
	DCX			GSTM1
	BACE1			TYMS
	PPIG			MIR25
	TNFRSF12A			JAK2
	CXCL8			NTRK1
	MT-ATP6			MIR107
	CXCL1			PALB2
	NTF3			BCL2L1
	KNG1			FGFR1
	SMAD4			CDX2
	KRAS			MMP7
	IGF1			MIRLET7B
	NR3C1			ADIPOQ
	MIAT			NOD2
	SERPIND1			DLC1
	CASP9			MGMT
	GJA5			XRCC1
	GBA			BRIP1
	MPL			TNF
	CCM2			TYMP
	IL4			TGFA
	CYP11B2			MIR34B
	SCN5A			KEAP1
	TGFB3			GALNT12
	CYP2C9			NBN
	MT-CO1			MIR128-2
	RTN4			MIR320A
	THPO			MIR24-2
	TGFB1			VEGFC
	FLT1			NME1
	RBFOX3			XRCC2
	KIT			MIR133B
	HIF1A			CXCL8
	SLC2A10			MIR451A
	ITGB3			NOTCH1
	VCAM1			MIR137
	F12			CASP9
	TSPAN33			BCL10
	MIR145			MAPK3
	GATA6			KRT18
	MYBPC3			CYP1A1
	FGB			TLR2
	PTGS2			SMARCB1
	GHRL			IGF1R
	EPO			ABCB1
	MIR155			PPP2R1B
	FGF2			RASSF1
	MMP3			IL2
	LIPC			MIR296
	TET2			PAX8
	PDE5A			ERBB3
	ADD1			CDC73
	PDE3A			SMAD3
	DRD4			FLT4
	SLC6A4			RAD51D
	MPO			CA9
	DARS2			MIR342
	GRIA3			WNT10A
	TARDBP			SLC2A1
	ITGAM			MIR181A2
	MYH6			CXCR4
	IL18			KRT8
	PPARGC1A			HGF
	ADRB3			AR
	MFAP5			MUC5AC
	GNAQ			MEN1
	LPL			CDK4
	TRPV4			TFE3
	PRKN			RAD51
	MT-CO3			MIR372
	LEP			MTHFR
	HSD11B2			NTHL1
	HSPA1A			TERC
	FOS			FH
	CYP2C19			EZH2
	FAS			IGF1
	MMP2			NFKB1
	KCNA5			PLA2G2A
	MAT2A			MIR215
	FOXE3			PRCC
	NOS2			PCNA
	AMPD1			DNMT1
	TTN			FLT1
	CALCA			KLLN
	NGF			FGF2
	CP			MT-CO1
	IRS1			RAC1
	MIR144			SDHD
	PTPN11			TCF7L2
	FLNA			TIMP2
	CAT			TNFSF10
	CHCHD10			PLAU
	MC4R			CYP17A1
	CYP3A5			MAPK8
	HLA-DRB1			VHL
	CYP11B1			SPP1
	F8			DPYD
	HMOX1			MRE11
	PCNT			TG
	NOS1			RHOA
	MIR17			HOTAIR
	ACHE			MALAT1
	NEFL			TSC2
	SCN1A			IGFBP3
	CCR2			MIR185
	PKD1			IFNA1
	IL17A			SDHC
	SLC2A4			PARP1
	PRKAG2			TIMP1
	NPY			DICER1
	MIR143			PTK2
	CETP			IL10
	SCNN1A			CCNB1
	AGER			SNAI1
	TYR			PROM1
	ECE1			MMP14
	S100B			BMP2
	GFAP			CCNA2
	IAPP			CXCL12
	INSR			PLAUR
	HBB			RAD51C
	MYD88			MIR199A1
	GPT			TOP1
	NCF1			CAV1
	ENPP1			ERBB4
	ITGA2B			RNASEL
	MIR208A			SFRP1
	IL1RN			MIR30E
	TIMP1			YAP1
	CORIN			BARD1
	G6PD			CDK2
	DMD			CYCS
	CSF3			RARB
	GNAS			IFNA2
	KLKB1			GSK3B
	KCNJ5			ITGB1
	PTGS1			PIK3R1
	CAPN3			DNMT3B
	INF2			MUC16
	MIR92B			MUC2
	ALDH2			SEMA4A
	MYH7			ZEB1
	MIR132			CDH2
	MIR146A			NOS2
	GRIN2A			TSC1
	IL2			AREG
	SON			TIMP3
	OTC			MIR196B
	CPS1			EPHA3
	DRD1			IFI27
	ATM			DAPK1
	PROC			PVT1
	HP			ARID1A
	CELA2A			HSP90AA1
	PRL			ABCG2
	SCN8A			CHGA
	TLR2			LGALS3
	TBX5			ABCC1
	MYMY1			MIR30A
	MYMY3			VEGFD
	MEN1			PGR
	KDR			HSPB1
	MIR30E			LEF1
	IL1A			MT-CYB
	CDK5			NQO1
	BRCA2			MUC6
	EGF			PDPN
	MTR			ANXA5
	NKX2-5			MCL1
	ATP1A3			BAK1
	F13A1			UCA1
	ZMPSTE24			THBS1
	ITGA2			MT-CO2
	ELP1			NAT2
	PTPN1			PDGFRB
	ACAN			CDK1
	GSTM1			MIR139
	COL4A5			CFLAR
	PLA2G2A			MUC4
	SCNN1B			CDK6
	ACTG1			WNT5A
	GCKR			AKT2
	CRELD1			XIAP
	HSPA5			RPS6KB1
	MT-CO2			CDKN2B-AS1
	COMT			ALB
	ERAP1			PTPRJ
	ASS1			MAPK14
	NAGS			SYP
	WFS1			E2F1
	IFNG			BMP6
	TAGLN			TNFRSF10A
	FCGR2A			MEG3
	SCNN1G			GRP
	GDF2			GAST
	HHT4			PTPN12
	TNFRSF11B			GAS5
	PDGFRA			CRP
	TNFSF4			CTSB
	PPARA			ARAF
	KCNMB1			TUG1
	MMP1			RELA
	LTA			MAP2K4
	ADRB1			MMP3
	STAT3			SERPINA3
	BGN			ANXA2
	CTSD			RUNX3
	NLRP3			AMACR
	UCP2			SP1
	XDH			CEACAM3
	HRAS			VDR
	ADD3			CCR6
	ATP1B1			MIR149
	PKD2			NTRK3
	CSTB			CEACAM6
	MIR33A			PKM
	MMUT			MIR9-1
	LCN2			ALDH2
	ITPR1			NCAM1
	MIR140			JAK1
	CYBA			GRB2
	TAC1			CSF2
	MTOR			CTSD
	ITGB2			GLI1
	CCND1			CRCS2
	TIMP3			TLR4
	CCR5			WNT1
	SLC1A3			ENG
	HDAC1			RAD54B
	ITGA4			CRCS5
	HCAR2			CRCS6
	CPB2			CRCS11
	TACR3			CRCS9
				IL6R
				EPHA2
				BAD
				FOS
				SERPINB5
				GAPDH
				TOP2A
				PIK3CB
				BMI1
				MMP11
				TGFB2
				PCAT1
				CRCS7
				CRCS8
				MIR144
				CRNDE
				PRKCA
				MIR142
				IL4
				CCAT2
				CCAT1
				H2AC18
				NEAT1
				MINPP1
				ICAM1
				SPRY4-IT1
				LOX
				PLK1
				RAD50
				PIK3R3
				ZEB2
				S100A4
				PIK3R2
				TGFB3
				MT-ND4L
				CASC2
				CYP2E1
				KRT5
				MIR196A1
				GADD45A
				PTPN11
				EPHX1
				CD82
				AKT3
				MIR375
				EZR
				CDKN1C
				SOS1
				BMP4
				HULC
				ENO2
				SIRT1
				SUFU
				CCKBR
				SERPINE1
				PRKAR1A
				XIST
				FOXO3
				MIR99A
				EGR1
				ST14
				KLF4
				FOXM1
				LINC-ROR
				CYTOR
				SOCS1
				CTNND1
				PXN
				NRP1
				PECAM1
				PRKD1
				CEACAM7
				ABCC2
				MIR146B
				PTGER4
				PTGS1
				MIR338
				MTA1
				CYP1B1
				ETS1
				MIR424
				BIRC3
				FZD7
				WNT3A
				TEK
				ROS1
				CCND2
				SEC23B
				JUP
				HDAC1
				HMGB1
				HOTTIP
				WNT2
				BECN1
				FSCN1
				ELAVL1
				FASN
				MIR29B1
				CD34
				PDCD4
				LGALS1
				APEX1
				GDF15
				FOXP3
				CASP7
				CEACAM1
				HDAC9
				NAT1
				CCND3
				DHFR
				CYP3A4
				ZFAS1
				HNF1B
				IL17A
				CD80
				UROD
				CDC42
				HSPA4
				MIR124-1
				PSG2
				WNT3
				HSPA5
				ALDH1A1
				IFNB1
				PANDAR
				PTPN13
				MIR324
				MIR24-1
				MIR490
				DVL1
				LRP6
				USF3
				MAPK9
				FOLH1
				HLA-A
				IRS1
				U2AF1
				CREB1
				MYB
				BCL2L11
				DANCR
				TPX2
				BAG1
				RECK
				DKK1
				EXO1
				MIR455
				ILK
				KRT14
				LEP
				XPC
				MME
				GHET1
				TKT
				KDM4C
				TCF7
				AFAP1-AS1
				DIABLO
				ALOX12
				PIK3CD
				WNT7A
				GRPR
				CYP1A2
				PLG
				FOSL1
				MBD4
				SCG5
				SNHG1
				ACTB
				ITGAV
				KLF5
				IL13
				HNF1A-AS1
				CD8A
				MIR135A1
				MIR497
				TP63
				TDGF1
				WNT11
				SMARCA4
				NTS
				PDGFRA
				EPHB6
				BANCR
				CXCR2
				ICOSLG
				KLK3
				WNT10B
				TPBG
				SLC29A1
				EREG
				CLDN1
				GGT1
				WWOX
				CCNE1
				GSTT1
				CBR3-AS1
				PIK3CG
				DNMT3A
				WRAP53
				VIM
				CDH3
				IGFBP2
				MIR301A
				SOX2-OT
				SNHG16
				MYCN
				XRCC6
				WNT4
				DDIT3
				HOXA11-AS
				UMPS
				MIR132
				UHRF1
				WT1
				TCF7L1
				TUSC7
				WNT5B
				PTENP1
				TLR9
				PPARD
				BCYRN1
				MIR135B
				FGFR4
				WNT6
				HSP90B1
				UGT1A1
				WIF1
				MIR92A1
				PTTG1
				TLR3
				GLI3
				WNT8B
				CDH13
				WNT16
				GZMB
				E2F4
				SAT1
				CDX1
				LNCRNA-ATB
				WNT2B
				ALOX5
				CD24
				KMT2C
				RRM2
				WNT7B
				MIR130B
				TP53COR1
				CDCP1
				NORAD
				FADD
				COLCA1
				NPTN-IT1
				H2AX
				TFF3
				TINCR
				MIRLET7F1
				HNF1A
				CASR
				TIAM1
				MIR27B
				LGR5
				CD86
				FANCG
				MUC3A
				TGM2
				XRCC5
				MIR29B2
				MIR31HG
				MAPK10
				MACC1
				HPGD
				IL15
				CASP2
				REG4
				TMEFF2
				MIR532
				SNHG12
				DACT1
				HEIH
				ITGA2
				PDGFD
				CASC8
				E2F2
				SERPINB2
				MAP2K7
				TNFRSF1A
				CD4
				CXCL1
				MIR103A1
				MIR193B
				PRSS1
				FTX
				LASP1
				MIR32
				LINC00261
				MST1R
				MIR542
				SST
				IL1RN
				RALA
				CSK
				CALB2
				ZEB1-AS1
				FZD4
				COLCA2
				TXN
				SULT1A1
				SFRP2
				EIF4E
				MUC5B
				TNFRSF10D
				PBRM1
				CDC25C
				ZNF217
				INS
				MIR675
				SLCO1B3
				FZD10
				PTPA
				SELE
				SNHG20
				CACNA1G
				SYNE1
				CYP24A1
				CCN4
				FZD8
				CALR
				TNFRSF9
				MTR
				SIL1
				EIF4EBP1
				PTPRT
				LIFR
				FZD3
				RHEB
				LINC00460
				FZD1
				MMP12
				IGFBP7
				MAP3K6
				FURIN
				LGALS3BP
				WNT9A
				MUC12
				MIR345
				MGAT5
				MPO
				HOXA-AS2
				ALCAM
				AHCY
				SNHG6
				BLACAT1
				ATF3
				PTPRG
				TAGLN
				MIR625
				TNS4
				CYP19A1
				PPP2R1A
				CYP27B1
				AFP
				NR3C2
				MAP2K5
				ACSL4
				NTN1
				HPRT1
				GUCY2C
				PHLPP2
				HDAC2
				NNT-AS1
				LRP5
				PROS1
				SHH
				RPL6
				TRIM28
				FAN1
				LINC01133
				AGO2
				USP28
				TCF3
				COX5A
				TTN
				CD46
				SEPTIN9
				TFDP1
				DUXAP9
				CYP2C9
				ING1
				BAP1
				LRP1
				PTGER2
				FEZF1-AS1
				ANGPT2
				ITGA5
				GPX2
				RAD54L
				CASC11
				TLR7
				BBC3
				TUBB2A
				ALDOA
				RNY1
				RNY3
				LGALS4
				ZFP36L1
				MIR204
				MIR423
				NAMPT
				ACVR2A
				ATG5
				CSE1L
				LINC01194
				FUT4
				MELK
				FZD6
				RECQL4
				BCAR4
				PMAIP1
				MTHFD1
				DPEP1
				HLA-G
				ZFP36L2
				ST6GAL1
				KAT5
				TJP1
				PPARA
				SMO
				PTP4A1
				TLR5
				DCLK1
				HSPA8
				SLIT2
				APOB
				MIR339
				ITGA6
				FER1L4
				FPGS
				PTPRU
				CASP5
				HLTF
				GUSB
				MIR148A
				SELP
				MAPRE1
				SNHG5
				SHC1
				RAC2
				NF2
				PRMT1
				AKAP12
				PHLPP1
				ACSL5
				P2RX7
				RASSF2
				FUT3
				AKAP9
				LINC00858
				SLC5A8
				H4-16
				ZNF148
				PRKCZ
				MIR210
				ABCC3
				PRNCR1
				TBX1
				HIF1A-AS1
				GSDME
				TMSB4X
				MIR328
				ABCA1
				FCGR3A
				LGR6
				CSF1
				QKI
				LINC00472
				HDC
				EIF5A2
				MTHFD1L
				JAG1
				TLR1
				RUNX1T1
				LLGL1
				MNX1-AS1
				MIR95
				CTBP1
				RALB
				STUB1
				MUC20
				E2F3
				TLR10
				NUAK1
				IDH2
				PSMA7
				ARRB1
				NFATC1
				LCK
				SI
				EIF4G1
				AHR
				HLA-B
				ABCB5
				PLK4
				SETDB1
				PIK3R5
				MAP2K3
				PTPRH
				YES1
				CSMD3
				ADORA3
				LGALS9
				UGT1A6
				AOC4P
				ENSG00000278769
				MIR422A
				SLC16A7
				POLE2
				TP53TG1
				DGCR5
				CLCA1
				RASA1
				SNHG3
				CSF1R
				CD248
				HOXB8
				GUCA2B
				MIR122
				ANTXR1
				TLR6
				RALGDS
				CLDN4
				FOXH1
				NOX1
				FAM83H-AS1
				MIR129-2
				ANXA1
				LIG4
				PTGES2
				SELL
				GCNT3
				MUC17
				RSPO1
				SF3A1
				CALCA
				CYLD
				ADORA1
				MIR486-1
				SOX2
				ENPP7
				GAPLINC
				TMEM238L
				DPP10-AS1
				IL7
				ERCC5
				NCR1
				SRSF6
				PDCD1
				TLR8
				GPA33
				FAT4
				CHSY1
				AGR2
				GUCA2A
				AREL1
				CTTN
				EPHB4
				PTPRC
				CREBBP
				EVL
				CLMAT3
				TTK
				REEP5
				HOTAIRM1
				TCOF1
				S100B
				DUXAP10
				MIR454
				MIR28
				MTUS1
				MIR7-3
				LINC01527
				PRDM10
				DDX53
				PTCH2
				BCAS2
				FAM107A
				SLC49A4
				CAHM
				LZTS1
				RNF139
				PTCSC1
				RRAS2
				SART1
				MAML2
				SART3
				RNF6
				TSHR
				SLC25A47
				HCCAT5
				NLRP1
				MRPL58
				RBBP8
				SERPINB4
				SERPINB3
				CRTC1
				NDUFA13
				BCAS4
				BCAS1
				PICSAR
				IDO1
				IL2RB
				UBE2T
				MKNK2
				MKNK1
				CD27
